# Supplementary material for: Protein identification from electron cryomicroscopy maps by automated model building and side-chain matching
Source: Acta Crystallogr D Struct Biol. 2021 Mar 30;77(Pt 4):457–62. doi: 10.1107/S2059798321001765 (PMC8025881; doi:10.1107/S2059798321001765)
Supplement: Supplementary file 1 [file d-77-00457-sup1.xlsx]

## Sheet: ScorevsResolution124_1000
ID	resolution	score	position					ID	resolution	position		ID	S	score	position
5ftj_3295	2.3	6.00659	1	910	981	6.00659		5ftj_3295	2.3	1		5ftj_3295	2.3	6.00659	1		2.69036	208.099
3j9s_6272	2.6	13.8995	1	896	947	13.8995		3j9s_6272	2.6	1		3j9s_6272	2.6	13.8995	1
5k0z_8191	2.8	2.30065	12	921	982	3.04131		5k0z_8191	2.8	12		5k0z_8191	2.8	2.30065	12
5uf6_8574	2.8	7.61515	1	949	979	7.61515		5uf6_8574	2.8	1		5uf6_8574	2.8	7.61515	1	Resolution range	Percentage identified
3j9c_6224	2.9	1.28215	96	890	981	3.40021		3j9c_6224	2.9	96		3j9c_6224	2.9	1.28215	96	2-3 Å	71.4286
3jci_6555	2.9	7.78307	1	900	982	7.78307		3jci_6555	2.9	1		3jci_6555	2.9	7.78307	1	3-3.5 Å	70
5t4d_8354	3	10.911	1	941	981	10.911		5t4d_8354	3	1		5t4d_8354	3	10.911	1	3.5-4 Å	30.7692
5wq7_6675	3.04	5.30866	1	970	981	5.30866		5wq7_6675	3.04	1		5wq7_6675	3.04	5.30866	1	4-4.5 Å	4
5gaq_8015	3.1	1.98564	32	911	981	4.12188		5gaq_8015	3.1	32		5gaq_8015	3.1	1.98564	32
6bcj_7081	3.14	7.19416	1	979	981	7.19416		6bcj_7081	3.14	1		6bcj_7081	3.14	7.19416	1
3j7h_5995	3.2	2.04865	46	888	980	2.83117		3j7h_5995	3.2	46		3j7h_5995	3.2	2.04865	46
5wq8_6676	3.26	4.84617	1	971	980	4.84617		5wq8_6676	3.26	1		5wq8_6676	3.26	4.84617	1
5irz_8118	3.28	9.26287	1	917	981	9.26287		5irz_8118	3.28	1		5irz_8118	3.28	9.26287	1
3j9d_6239	3.3	3.98555	1	891	980	3.98555		3j9d_6239	3.3	1		3j9d_6239	3.3	3.98555	1
3j9e_6240	3.3	8.64863	1	892	977	8.64863		3j9e_6240	3.3	1		3j9e_6240	3.3	8.64863	1
5h1q_9570	3.3	10.6239	1	912	981	10.6239		5h1q_9570	3.3	1		5h1q_9570	3.3	10.6239	1
5w68_8778	3.3	1.04416	128	962	981	4.13177		5w68_8778	3.3	128		5w68_8778	3.3	1.04416	128
6b7n_7063	3.3	1.68073	34	978	981	4.03208		6b7n_7063	3.3	34		6b7n_7063	3.3	1.68073	34
5i68_8072	3.37	6.56798	1	916	979	6.56798		5i68_8072	3.37	1		5i68_8072	3.37	6.56798	1
5w81_8782	3.37	9.64536	1	963	981	9.64536		5w81_8782	3.37	1		5w81_8782	3.37	9.64536	1
5o3l_3741	3.4	0.307972	350	934	982	3.20873		5o3l_3741	3.4	350		5o3l_3741	3.4	0.307972	350
5szs_8331	3.4	5.20632	1	940	981	5.20632		5szs_8331	3.4	1		5szs_8331	3.4	5.20632	1
5tfy_8405	3.4	3.07277	1	943	981	3.07277		5tfy_8405	3.4	1		5tfy_8405	3.4	3.07277	1
5w5f_8767	3.4	4.61487	1	961	981	4.61487		5w5f_8767	3.4	1		5w5f_8767	3.4	4.61487	1
3jd0_6631	3.47	5.02662	1	902	981	5.02662		3jd0_6631	3.47	1		3jd0_6631	3.47	5.02662	1
5h3o_6656	3.5	3.62715	1	913	981	3.62715		5h3o_6656	3.5	1		5h3o_6656	3.5	3.62715	1
5wc3_8795	3.5	0.369879	338	964	981	4.31467		5wc3_8795	3.5	338		5wc3_8795	3.5	0.369879	338
5u6p_8512	3.51	8.09112	1	946	981	8.09112		5u6p_8512	3.51	1		5u6p_8512	3.51	8.09112	1
5vkq_8702	3.55	1.47794	90	958	982	3.48188		5vkq_8702	3.55	90		5vkq_8702	3.55	1.47794	90
5wln_8860	3.57	0.940233	158	967	981	2.96565		5wln_8860	3.57	158		5wln_8860	3.57	0.940233	158
3j89_6123	3.6	1.54832	74	889	982	3.06098		3j89_6123	3.6	74		3j89_6123	3.6	1.54832	74
3ja7_6324	3.6	6.57786	1	897	981	6.57786		3ja7_6324	3.6	1		3ja7_6324	3.6	6.57786	1
5jlf_8162	3.6	2.05846	27	918	981	4.019		5jlf_8162	3.6	27		5jlf_8162	3.6	2.05846	27
5leg_4042	3.6	7.30565	1	926	980	7.30565		5leg_4042	3.6	1		5leg_4042	3.6	7.30565	1
5tcq_8399	3.6	0.834066	197	942	981	3.72354		5tcq_8399	3.6	197		5tcq_8399	3.6	0.834066	197
3j6j_5925	3.64	4.95616	1	887	975	4.95616		3j6j_5925	3.64	1		3j6j_5925	3.64	4.95616	1
5ljv_4062	3.64	0.473496	319	930	982	3.23843		5ljv_4062	3.64	319		5ljv_4062	3.64	0.473496	319
5wpq_8881	3.64	4.54199	1	969	981	4.54199		5wpq_8881	3.64	1		5wpq_8881	3.64	4.54199	1
5ojs_3824	3.7	2.15936	19	937	981	3.06464		5ojs_3824	3.7	19		5ojs_3824	3.7	2.15936	19
5va1_8650	3.7	3.59032	2	956	982	4.34436		5va1_8650	3.7	2		5va1_8650	3.7	3.59032	2
5x59_6704	3.7	3.29946	1	973	982	3.29946		5x59_6704	3.7	1		5x59_6704	3.7	3.29946	1
5oyb_3860	3.75	5.54069	1	939	981	5.54069		5oyb_3860	3.75	1		5oyb_3860	3.75	5.54069	1
5u70_8515	3.76	1.31425	94	947	981	3.53284		5u70_8515	3.76	94		5u70_8515	3.76	1.31425	94
3j5q_5776	3.8	1.86508	36	885	981	5.40079		3j5q_5776	3.8	36		3j5q_5776	3.8	1.86508	36
3j63_5830	3.8	0.111639	433	886	982	3.23425		3j63_5830	3.8	433		3j63_5830	3.8	0.111639	433
3jaf_6346	3.8	4.13519	1	898	981	4.13519		3jaf_6346	3.8	1		3jaf_6346	3.8	4.13519	1
3jcf_6551	3.8	5.1035	1	899	981	5.1035		3jcf_6551	3.8	1		3jcf_6551	3.8	5.1035	1
5a22_6337	3.8	-0.553264	706	906	982	3.53891		5a22_6337	3.8	706		5a22_6337	3.8	-0.553264	706
5flu_3222	3.8	-1.62002	954	909	982	2.83875		5flu_3222	3.8	954		5flu_3222	3.8	-1.62002	954
5k10_8192	3.8	1.43754	79	922	982	3.61348		5k10_8192	3.8	79		5k10_8192	3.8	1.43754	79
5kuf_8289	3.8	0.970863	174	923	982	3.21676		5kuf_8289	3.8	174		5kuf_8289	3.8	0.970863	174
5lii_4053	3.8	-0.831035	786	928	982	2.82216		5lii_4053	3.8	786		5lii_4053	3.8	-0.831035	786
5tji_8414	3.8	1.53127	62	944	981	3.56359		5tji_8414	3.8	62		5tji_8414	3.8	1.53127	62
5wp6_8871	3.8	4.975	1	968	981	4.975		5wp6_8871	3.8	1		5wp6_8871	3.8	4.975	1
5xlr_6732	3.8	1.00184	176	975	981	2.97782		5xlr_6732	3.8	176		5xlr_6732	3.8	1.00184	176
6bgi_7095	3.8	0.282069	392	980	982	3.41829		6bgi_7095	3.8	392		6bgi_7095	3.8	0.282069	392
6bpz_7128	3.8	5.27348	1	982	980	5.27348		6bpz_7128	3.8	1		6bpz_7128	3.8	5.27348	1
5uak_8516	3.87	-0.306966	624	948	976	3.02433		5uak_8516	3.87	624		5uak_8516	3.87	-0.306966	624
5l93_4015	3.9	1.63358	45	925	981	3.6221		5l93_4015	3.9	45		5l93_4015	3.9	1.63358	45
5mpp_3538	3.9	0.300929	364	932	981	4.17768		5mpp_3538	3.9	364		5mpp_3538	3.9	0.300929	364
5v7v_8642	3.9	7.41922	1	955	981	7.41922		5v7v_8642	3.9	1		5v7v_8642	3.9	7.41922	1
5vc7_8658	3.9	-0.336003	619	957	982	2.95546		5vc7_8658	3.9	619		5vc7_8658	3.9	-0.336003	619
5uvn_8608	3.96	-0.74346	781	952	982	3.02705		5uvn_8608	3.96	781		5uvn_8608	3.96	-0.74346	781
3j9l_2871	4	1.14915	117	893	981	2.87108		3j9l_2871	4	117		3j9l_2871	4	1.14915	117
3jcl_6526	4	-0.120634	531	901	981	3.08419		3jcl_6526	4	531		3jcl_6526	4	-0.120634	531
5kyh_8298	4	1.44434	69	924	982	3.18424		5kyh_8298	4	69		5kyh_8298	4	1.44434	69
5i08_8069	4.04	0.66607	250	915	982	3.32951		5i08_8069	4.04	250		5i08_8069	4.04	0.66607	250
6aye_7018	4.06	1.74183	53	976	981	3.33903		6aye_7018	4.06	53		6aye_7018	4.06	1.74183	53
3j3i_5600	4.1	1.58177	39	884	981	3.15564		3j3i_5600	4.1	39		3j3i_5600	4.1	1.58177	39
3jd6_6425	4.1	0.712754	224	903	982	3.26498		3jd6_6425	4.1	224		3jd6_6425	4.1	0.712754	224
5v6p_8637	4.1	2.47378	12	954	981	3.68239		5v6p_8637	4.1	12		5v6p_8637	4.1	2.47378	12
5xjy_6724	4.1	1.48744	73	974	982	2.7225		5xjy_6724	4.1	73		5xjy_6724	4.1	1.48744	73
6b3o_7040	4.1	-1.09003	851	977	981	4.90819		6b3o_7040	4.1	851		6b3o_7040	4.1	-1.09003	851
6bpq_7127	4.1	1.34485	92	981	982	3.77959		6bpq_7127	4.1	92		6bpq_7127	4.1	1.34485	92
5a6f_3063	4.2	1.11933	128	907	982	3.31333		5a6f_3063	4.2	128		5a6f_3063	4.2	1.11933	128
5lij_4054	4.2	-0.915716	823	929	982	3.68282		5lij_4054	4.2	823		5lij_4054	4.2	-0.915716	823
5n9y_3605	4.2	0.201224	406	933	981	3.12715		5n9y_3605	4.2	406		5n9y_3605	4.2	0.201224	406
5o4u_3746	4.2	-1.07934	841	935	982	3.33318		5o4u_3746	4.2	841		5o4u_3746	4.2	-1.07934	841
5oh0_3809	4.2	-0.859015	789	936	982	2.85134		5oh0_3809	4.2	789		5oh0_3809	4.2	-0.859015	789
5tv4_8469	4.2	0.273229	377	945	981	3.23242		5tv4_8469	4.2	377		5tv4_8469	4.2	0.273229	377
5v4s_8632	4.2	-0.238996	573	953	982	2.9611		5v4s_8632	4.2	573		5v4s_8632	4.2	-0.238996	573
5wk5_8855	4.2	-1.26067	870	966	982	3.568		5wk5_8855	4.2	870		5wk5_8855	4.2	-1.26067	870
3j9p_6267	4.24	2.0139	38	894	982	3.48297		3j9p_6267	4.24	38		3j9p_6267	4.24	2.0139	38
3los_5137	4.3	-0.51515	661	905	982	3.33709		3los_5137	4.3	661		3los_5137	4.3	-0.51515	661
5aey_2850	4.3	-0.73327	753	908	982	3.20808		5aey_2850	4.3	753		5aey_2850	4.3	-0.73327	753
5wrg_6679	4.3	0.303111	370	972	982	3.49761		5wrg_6679	4.3	370		5wrg_6679	4.3	0.303111	370
5hi9_6580	4.4	2.81271	1	914	982	2.81271		5hi9_6580	4.4	1		5hi9_6580	4.4	2.81271	1
5jul_8177	4.4	-0.537514	692	919	981	3.62679		5jul_8177	4.4	692		5jul_8177	4.4	-0.537514	692
5w1r_8751	4.4	1.38696	84	960	981	2.95478		5w1r_8751	4.4	84		5w1r_8751	4.4	1.38696	84
3jd8_6640	4.43	1.41402	78	904	981	3.41905		3jd8_6640	4.43	78		3jd8_6640	4.43	1.41402	78
5ly6_4118	4.5	-1.17951	864	931	982	2.95704		5ly6_4118	4.5	864		5ly6_4118	4.5	-1.17951	864
